# Supplementary material for: Molecular architecture of the assembly of Bacillus spore coat protein GerQ revealed by cryo-EM
Source: Nat Commun. 2024 Sep 16;15:8091. doi: 10.1038/s41467-024-52422-2 (PMC11405398; doi:10.1038/s41467-024-52422-2)
Supplement: Supplementary file 4 — Source Data [file 41467_2024_52422_MOESM4_ESM.xlsx]

## Sheet: Sheet1
Figure 4	Detailed informatoin of the AlphaFold 3 prediction
Type	Sequence	Copies
Protein 1 (CwlJ)	MAVVKASSADVDLMARLLRAEAEGEGKQGMLLVGNVGINRVRANCSDFKGLRTIRQMVFQPHAFEAVTHGYFYQRPRESERRLARRTINGERFWPAKFSLWYFKPPGDCPPTWYNQPFVARFKSHCFYQPTGETCENVYNTF	1
Protein 2 (GerQ)	MKPKKNQYQQMQGMGMGMDMQGFQPQLGPNPYPQPQGQGSQMMPMQQQMTMPMQQGQQGFGGGFPGQPQQQGGGSFQIPSGPSSSQNVPGMLPIEESYIENILRLNRGKTATIYMTFENSKEWNSKIFRGVIEAAGRDHIIISDPKTGTRYLLLTIYLDYITFDEEIAYTYPYSMSSYSPR	9
